# Supplementary material for: Advanced Glycation End-Products (AGEs) of Lysine and Effects of Anti-TCR/Anti-TNF-α Antibody-Based Therapy in the LEW.1AR1-iddm Rat, an Animal Model of Human Type 1 Diabetes
Source: Int J Mol Sci. 2022 Jan 28;23(3):1541. doi: 10.3390/ijms23031541 (PMC8915180; doi:10.3390/ijms23031541)
Supplement: Supplementary file 1 [file ijms-23-01541-s001.zip]

Archive with 1 entries (1 files):
- ijms-1503308 - supplementary.pdf
